# Supplementary material for: Bidirectional Fermentation of Monascus and Ginseng Enhances Pigment and Ginsenoside Rg3 Contents: Process Optimization and Antioxidant Mechanism Analysis
Source: Foods. 2026 May 21;15(10):1829. doi: 10.3390/foods15101829 (PMC13205446; doi:10.3390/foods15101829)
Supplement: Supplementary file 1 [file foods-15-01829-s001.zip]

Archive with 1 entries (1 files):
- foods-4196798-supplementary.pdf
